# Supplementary material for: Ecological Drivers of the Soil Microbial Diversity and Composition in Primary Old-Growth Forest and Secondary Woodland in a Subtropical Evergreen Broad-Leaved Forest Biome in the Ailao Mountains, China
Source: Front Microbiol. 2022 Jun 13;13:908257. doi: 10.3389/fmicb.2022.908257 (PMC9234548; doi:10.3389/fmicb.2022.908257)
Supplement: Supplementary Table 1 — Effects of multiple biotic and abiotic factors on the microbiome assembly of the Lithocarpus and Pinus forests. [file Table_1.XLSX]

## Sheet: Table S1
Samples	Variables	Bacteria		Fungi
		R2(%)	P	R2(%)	P
All samples (n=420)	Tree species	9	< 0.001	32.2	< 0.001
	Soil layer	36.7	< 0.001	11.7	< 0.001
	Season	5.2	< 0.001	2.9	< 0.001
	Tree species × Soil layer	2.2	< 0.001	4.2	< 0.001
	Tree species × Season	0.9	< 0.001	1.9	< 0.001
	Soil layer × Season	7.8	< 0.001	1.9	< 0.001
2019Wet (n=140)	Tree species	11.9	< 0.001	25.1	< 0.001
	Soil layer	16	< 0.001	9.1	< 0.001
	Tree species × Soil layer	2.4	0.020979	2.2	0.00899
2020Dry (n=140)	Tree species	12.5	< 0.001	29.8	< 0.001
	Soil layer	56	< 0.001	21.2	< 0.001
	Tree species × Soil layer	4.1	< 0.001	5.3	< 0.001
2020Wet (n=140)	Tree species	6.1	< 0.001	36.7	< 0.001
	Soil layer	69	< 0.001	25.3	< 0.001
	Tree species × Soil layer	2.8	< 0.001	6.1	< 0.001
HF (n=144)	Tree species	7.6	< 0.001	26.2	< 0.001
	Season	24.2	< 0.001	7.9	< 0.001
	Tree species × Season	3.5	< 0.001	2	0.024975
OS (n=138)	Tree species	24	< 0.001	40.6	< 0.001
	Season	22.9	< 0.001	4.38	< 0.001
	Tree species × Season	3.1	0.001998	2.48	0.003996
OM (n=138)	Tree species	26.7	< 0.001	49.7	< 0.001
	Season	19.7	< 0.001	5.1	< 0.001
	Tree species × Season	3	< 0.001	3.3	0.001998

## Sheet: Table S2
Variables	Bacterial community				Fungal community
	chao1 richness		shannon diversity		chao1 richness		shannon diversity
	F value	Pr(>F)	F value	Pr(>F)	F value	Pr(>F)	F value	Pr(>F)
Tree species	F1,400=15.81	8.3e-05	F1,400=19.82	1.105e-05	F1,400=7.22	0.007512	F1,400=7.97	0.005
Soil layer	F2,400=2.49	0.08438	F2,400=36.58	2.563e-15	F2,400=21.22	1.738e-09	F2,400=16.23	1.673e-07
Season	F2,400=432.72	<2.2E-16	F2,400=175.21	<2.2E-16	F2,400=27.98	4.229e-12	F2,400=32.24	1.044e-13
Tree species × Soil layer	F2,400=2.95	0.0537	F2,400=3.38	0.034	F2,400=1.43	0.239527	F2,400=2.84	0.0593
Tree species × Season	F2,400=1.06	0.34829	F2,400=0.30	0.7378	F2,400=4.12	0.016882	F2,400=0.83	0.4355
Soil layer × Season	F4,400=6.36	5.69e-05	F4,400=14.45	4.936e-11	F4,400=4.51	0.001419	F4,400=2.42	0.0479

## Sheet: Table S3
Environmental variable	Bacterial		Fungal
	Observed	Shannon	Observed	Shannon
pH	0.1456*	0.2081**	0.1816	0.0841
Organic matter	0.0184	0.0304	-0.1166	-0.0185
CEC	-0.0174	0.0069	-0.576	-0.0253
Phosphorus	-0.0175	-0.0432	-0.158**	-0.259**
Calcium	0.0087	-0.02	-0.0471	-0.0179
Nitrogen	-0.0102	-0.0239	-0.1329	-0.0274

## Sheet: Table S4
Bacterial community					Fungal community
Phylum	Lithocarpus	Pinus	p-value		Class	Lithocarpus	Pinus	p-value
Proteobacteria	945	730	0.04573		Agaricomycetes	631	528	1
Acidobacteria	693	405	5.932e-09		Archaeorhizomycetes	123	63	0.002142
unidentified	468	534	5.396e-05		Sordariomycetes	119	84	0.2708
Planctomycetes	192	335	2.905e-14		Leotiomycetes	98	124	0.003819
Actinobacteria	284	290	0.05963		unidentified	90	47	0.01041
Verrucomicrobia	176	94	0.0002183		Eurotiomycetes	67	118	1.763e-06
Bacteroidetes	140	33	1.662e-13		Mortierellomycetes	50	8	6.365e-07
Gemmatimonadetes	65	36	0.0345		Dothideomycetes	34	31	0.8009
Chloroflexi	63	203	<2.2e-16		Rozellomycotina_cls_Incertae_sedis	24	5	0.002224
Firmicutes	56	6	6.903e-10		Tremellomycetes	10	4	0.2834
WPS-2	30	16	0.1378		Orbiliomycetes	9	5	0.5937
Chlamydiae	27	5	0.0005006		Saccharomycetes	9	9	0.8135
Armatimonadetes	20	19	0.8723		Pezizomycetes	6	3	0.5231
Elusimicrobia	12	19	0.1061		Xylonomycetes	4	0	0.131
Cyanobacteria	11	5	0.3163		Geoglossomycetes	2	0	0.5039
Dependentiae	8	1	0.04357		Pucciniomycetes	2	0	0.5039
Patescibacteria	3	2	1		Chytridiomycetes	2	0	0.5039
Nitrospirae	2	2	1		Microbotryomycetes	1	6	0.05217
Omnitrophicaeota	1	0	1		Geminibasidiomycetes	0	24	7.211e-09
Spirochaetes	1	0	1		Zoopagomycetes	1	0	1
Rokubacteria	1	15			GS35	1	0	1
Fusobacteria	1	0	1		Rhizophydiomycetes	1	0	1
Fibrobacteres	0	1	0.4636		Umbelopsidomycetes	0	3	0.09449
Latescibacteria	0	11	0.0002149		Lecanoromycetes	0	2	0.2073
Entotheonellaeota	0	5	0.02146		Spizellomycetes	0	2	0.2073
GAL15	0	2	0.215		Mucoromycotina_cls_Incertae_sedis	0	2	0.2073
FCPU426	6	0	0.03374		GS18	0	1	0.4552
					GS19	0	1	0.4552
					Endogonomycetes	0	1	0.4552
					Pezizomycotina_cls_Incertae_sedis	0	1	0.4552
